# Supplementary material for: COX5B-Mediated Bioenergetic Alterations Modulate Cell Growth and Anticancer Drug Susceptibility by Orchestrating Claudin-2 Expression in Colorectal Cancers
Source: Biomedicines. 2021 Dec 28;10(1):60. doi: 10.3390/biomedicines10010060 (PMC8772867; doi:10.3390/biomedicines10010060)
Supplement: Supplementary file 1 [file biomedicines-10-00060-s001.zip]

Archive with 1 entries (1 files):
- biomedicines-1514285-supplementary.pdf
